# Supplementary material for: Independent evolution of ancestral and novel defenses in a genus of toxic plants (Erysimum, Brassicaceae)
Source: eLife. 2020 Apr 7;9:e51712. doi: 10.7554/eLife.51712 (PMC7180059; doi:10.7554/eLife.51712)
Supplement: Figure 6—source data 1. [file elife-51712-fig6-data1.txt]

Species	Number_glucosinolate_compounds	Log_total_glucosinolate_ions	Log_total_glucosinolate_SE	Log_myrosinase_activity	Log_myrosinase_activity_SE	Number_cardenolide_compounds	Log_total_cardenolide_ions	Log_total_cardenolide_SE
ALI	10	10.66548117	0.429140332	-4.425372457	0.236230531	50	9.537217281	0.329676382
AMO	12	10.51862879	0.308195134	-2.016968446	0.236230531	35	9.29065738	0.236964882
AND	8	9.600670215	0.279008335	-3.022378755	0.236230531	42	8.105752791	0.214661842
BAE	11	10.02182666	0.314028107	NA	NA	48	9.129247854	0.21933056
BAS	12	10.58968119	0.35222825	-1.81302198	0.236230531	51	9.437933272	0.270669025
BIC	8	10.29656472	0.263081588	-1.663295475	0.215647984	34	9.431134239	0.329676382
CAP	10	10.4493476	0.357681579	NA	NA	41	9.766586194	0.275088804
CHR	8	9.56483497	0.18576309	-1.861288414	0.152486152	30	8.653725426	0.162437718
COL	8	10.55652206	0.226033705	-1.696340633	0.215647984	0	1.747868297	0.214661842
CRA	7	8.704863213	0.35222825	-3.637904501	0.373513265	42	9.016375406	0.270669025
CRE	10	8.638086953	0.200615916	-3.198168229	0.186756632	41	10.91175672	0.15602052
CSS	8	10.62569607	0.35222825	-1.918414942	0.215647984	24	9.39989158	0.270669025
CUS	10	9.927246451	0.263081588	-1.218710404	0.215647984	34	7.195165375	0.329676382
DIF	8	9.194455325	0.429140332	-2.514452933	0.215647984	46	8.226420821	0.329676382
ECE	11	9.984922114	0.226033705	-3.950171632	0.215647984	32	8.483301268	0.214661842
ER1	10	9.625279885	0.263081588	-2.94563376	0.304972304	39	7.931672428	0.329676382
ER2	13	9.810125875	0.429140332	-2.101369164	0.215647984	30	7.682742286	0.329676382
ER3	8	9.781985128	0.308195134	-1.978828929	0.215647984	40	8.3448546	0.236964882
ER4	10	10.25760962	0.240040523	-2.117019629	0.236230531	45	8.270481054	0.236964882
FIZ	11	11.04514034	0.429140332	-1.920044698	0.373513265	32	9.59364456	0.329676382
FRA	14	10.57178533	0.308195134	-2.707461194	0.215647984	34	9.644634718	0.236964882
HIE	14	10.64264558	0.350391613	-2.638342907	0.215647984	41	8.588306812	0.269179639
HOR	11	9.280186594	0.366590231	NA	NA	32	9.995205962	0.208483156
HUN	15	10.04772763	0.429140332	-2.584689559	0.215647984	52	9.141994644	0.329676382
INC	8	10.39414083	0.35222825	-3.41846781	0.264113762	24	7.465189967	0.236964882
KOT	9	10.15673629	0.429140332	-1.858382635	0.215647984	19	8.315091607	0.329676382
LAG	11	10.44956138	0.279008335	-2.083254729	0.215647984	48	9.865921147	0.214661842
MAJ	7	10.11517355	0.279008335	NA	NA	32	7.813495086	0.241689318
MED	10	10.2662319	0.279008335	-2.4502623	0.215647984	53	9.652065321	0.214661842
MEX	10	8.518786433	0.308195134	-4.774677777	0.236230531	48	9.983377404	0.236964882
MEZ	11	10.05485191	0.308195134	-2.437147196	0.215647984	31	9.614466549	0.236964882
MIC	11	10.71332528	0.429140332	-1.428946426	0.215647984	35	7.355732379	0.329676382
NAX	8	9.927545356	0.279008335	-1.275193912	0.236230531	34	9.181436319	0.214661842
NER	9	10.28491806	0.248193631	-2.383657869	0.215647984	51	8.816043614	0.329676382
NEV	11	10.00058352	0.226033705	-2.405660128	0.304972304	50	9.640353467	0.214661842
ODO	5	11.10225567	0.429140332	-4.055757797	0.215647984	48	9.430958006	0.329676382
PIE	17	10.65220669	0.279008335	-2.430246058	0.215647984	49	9.343067375	0.214661842
PSE	11	10.02717857	0.350391613	-2.401242927	0.159266591	30	6.745421785	0.269179639
PUL	9	10.22809517	0.429140332	-2.166714302	0.215647984	32	8.054944408	0.329676382
REP	11	9.881096991	0.279008335	-3.37487864	0.215647984	26	8.379812291	0.214661842
RHA	14	11.14386652	0.220792984	-2.240460808	0.215647984	36	8.558685357	0.269179639
RUS	10	10.35191866	0.279008335	-2.838065229	0.304972304	44	8.818035911	0.214661842
SCO	14	10.41841235	0.277061109	-3.169727174	0.215647984	27	8.733781387	0.236964882
SEM	7	10.37101487	0.31934926	NA	NA	45	10.06575699	0.466232811
SYL	9	9.943532917	0.279008335	-2.267295226	0.236230531	39	7.983835361	0.214661842
VIR	13	10.5765643	0.429140332	-3.144315457	0.215647984	43	8.709080819	0.329676382
WIC	9	9.166438701	0.263081588	-3.504384994	0.236230531	20	7.521244975	0.329676382
WIT	7	10.74814408	0.263081588	-4.503529098	0.236230531	49	9.236899414	0.329676382
