# Supplementary material for: Independent evolution of ancestral and novel defenses in a genus of toxic plants (Erysimum, Brassicaceae)
Source: eLife. 2020 Apr 7;9:e51712. doi: 10.7554/eLife.51712 (PMC7180059; doi:10.7554/eLife.51712)
Supplement: Figure 8—source data 1. [file elife-51712-fig8-data1.txt]

Species	Myrosinase_activity	Glucosinolate_chemotype
ALI	0.011969752	4C-MSO
AMO	0.133058227	3C-ALK
AND	0.04868527	3C-MSI
BAE	NA	3C-ALK
BAS	0.163160324	3C-ALK
BIC	0.189513413	3C-MSI
CAP	NA	3C-MSO
CHR	0.155472189	3C-MSI
COL	0.183353255	CARB
CRA	0.026307413	3C-MSI
CRE	0.040836939	3C-MSI
CSS	0.146839527	3C-MSI
CUS	0.29561114	3C-ALK
DIF	0.080907162	3C-MSI
ECE	0.019251397	3C-MSO
ER1	0.052568733	3C-MSO
ER2	0.12228888	CARB
ER3	0.138231021	3C-MSI
ER4	0.120389901	3C-MSI
FIZ	0.146600409	3C-ALK
FRA	0.066705945	3C-ALK-MSO
HIE	0.07147962	3C-ALK-MSO
HOR	NA	3C-ALK
HUN	0.075419489	3C-ALK-MSO
INC	0.032762595	3C-MSI
KOT	0.155924614	3C-ALK
LAG	0.124524259	3C-ALK
MAJ	NA	3C-MSO
MED	0.086270955	3C-ALK
MEX	0.008440803	3C-OH
MEZ	0.087409859	3C-ALK
MIC	0.239561185	3C-ALK
NAX	0.279376788	3C-MSI
NER	0.092212658	3C-ALK
NEV	0.090205928	3C-ALK
ODO	0.017322348	IND
PIE	0.088015173	3C-ALK-MSO
PSE	0.090605268	3C-MSI
PUL	0.114553387	CARB
REP	0.034222271	3C-MSI
RHA	0.106409459	5C-MSO
RUS	0.058538816	3C-MSI
SCO	0.042015059	5C-MSO
SEM	NA	3C-OH
SYL	0.103591994	3C-MSI
VIR	0.043096415	3C-ALK-MSO
WIC	0.030065258	3C-OH
WIT	0.011069861	IND
