# Supplementary material for: Independent evolution of ancestral and novel defenses in a genus of toxic plants (Erysimum, Brassicaceae)
Source: eLife. 2020 Apr 7;9:e51712. doi: 10.7554/eLife.51712 (PMC7180059; doi:10.7554/eLife.51712)
Supplement: Figure 11—source data 1. [file elife-51712-fig11-data1.txt]

Species	Inducibility_glucosinolates	Inducibility_cardenolides
ALI	-403.2964214	-2611.244565
AMO	23364.56734	-1583.492703
AND	NA	NA
BAE	NA	NA
BAS	7176.149659	-5682.916728
BIC	10098.41319	500.548025
CAP	NA	NA
CHR	9976.283216	-968.5871434
COL	NA	NA
CRA	NA	NA
CRE	45443.90675	26270.06802
CSS	-4674.985267	4331.848475
CUS	344.0537886	1466.176966
DIF	1797.234761	-1141.420712
ECE	NA	NA
ER1	NA	NA
ER2	-2781.933121	-3113.362562
ER3	14523.52755	-190.1387473
ER4	9491.07635	-206.0964843
FIZ	NA	NA
FRA	13414.40766	-1802.671089
HIE	11728.36221	-1525.994032
HOR	NA	NA
HUN	-9758.359522	-2356.676839
INC	NA	NA
KOT	NA	NA
LAG	-2317.875427	-5895.769216
MAJ	NA	NA
MED	NA	NA
MEX	NA	NA
MEZ	-2358.832576	-4318.322705
MIC	7975.279139	-1071.056905
NAX	5376.589199	-1482.813032
NER	NA	NA
NEV	NA	NA
ODO	6002.97861	4120.080043
PIE	20264.86702	-2525.638364
PSE	8321.259808	-188.1833172
PUL	5262.196192	-1371.629776
REP	6654.642905	-642.2889659
RHA	752.0703265	-4266.548035
RUS	NA	NA
SCO	12824.53488	-1298.855649
SEM	NA	NA
SYL	12892.67359	17.80695033
VIR	9145.513749	-1754.613592
WIC	19596.96729	-1098.692007
WIT	-2610.590656	3107.697961
